# Supplementary material for: Photosynthesis Mediated by RBOH-Dependent Signaling Is Essential for Cold Stress Memory
Source: Antioxidants (Basel). 2022 May 14;11(5):969. doi: 10.3390/antiox11050969 (PMC9137663; doi:10.3390/antiox11050969)
Supplement: Supplementary file 1 [file antioxidants-11-00969-s001.zip]

Archive with 1 entries (1 files):
- antioxidants-1717991-supplementary.pdf
